# Supplementary material for: Transcription-independent regulation of STING activation and innate immune responses by IRF8 in monocytes
Source: Nat Commun. 2022 Aug 16;13:4822. doi: 10.1038/s41467-022-32401-1 (PMC9381507; doi:10.1038/s41467-022-32401-1)
Supplement: Supplementary file 4 — Source Data [file 41467_2022_32401_MOESM4_ESM.xlsx]

## Sheet: Fig1a
	Fig1a
	IFNB1	WT		KO-1		KO-2
	Mock	1.21807	0.781927	1.98308	1.22857	2.41684	1.85326
	HSV-1 2h	275.31	255.042	72.858	62.2856	52.3549	47.9926
	HSV-1 4h	670.365	542.225	168.252	141.909	92.1818	86.1748
	HSV-1 8h	456.551	405.734	182.46	167.723	155.22	133.74
	HSV-1 12h	732.611	640.996	371.549	350.652	303.204	278.517
	IFIT1	WT		KO-1		KO-2
	Mock	1.11296	0.887041	0.1602	0.128558	0.2463	0.225287
	HSV-1 2h	2.85848	2.78157	0.688168	0.589178	0.837365	0.746083
	HSV-1 4h	16.4571	13.2945	7.15078	6.10319	3.97244	3.77883
	HSV-1 8h	62.2718	59.6244	37.4719	34.6022	38.9497	34.439
	HSV-1 12h	70.7172	64.5286	47.039	42.2867	39.037	37.9338
	IFNB1	WT		KO-1		KO-2
	Mock	1.17478	0.825217	2.09205	1.24916	1.45646	1.21605
	SeV 2h	388.34	335.21	80.3799	62.9704	41.3158	37.6162
	SeV 4h	970.677	834.721	1445.99	949.539	950.122	782.526
	SeV 8h	758.312	678.093	818.175	600.144	1164.67	874.81
	SeV 12h	133.126	124.586	137.013	117.168	213.158	196.563
	IFIT1	WT		KO-1		KO-2
	Mock	1.14093	0.859075	0.706459	0.537061	0.93564	0.820404
	SeV 2h	5.38253	5.01069	4.63496	2.9832	2.46237	2.05078
	SeV 4h	262.784	238.168	534.975	346.384	437.311	333.262
	SeV 8h	417.578	372.776	466.416	337.069	715.57	415.007
	SeV 12h	205.941	182.2	233.248	200.245	286.303	264.349

## Sheet: Fig1b
	Fig1b
	CXCL10	WT		KO-1		KO-2
	Mock	1.7078	0.292202	0.125831	0.102563	0.0555123	0.0182966
	HSV120	1463.8	1042.47	123.574	98.9445	191.493	153.351
	VAVC70	830.859	595.053	84.638	60.7057	76.3855	64.2769
	DNA90	1086.36	722.718	85.3844	63.646	119.676	100.546
	ISD45	431.103	305.08	41.2909	29.3232	35.16	32.5524
	IFIT1	WT		KO-1		KO-2
	Mock	1.12523	0.874768	0.215949	0.146374	0.234021	0.190848
	HSV120	95.2196	79.5249	46.9344	40.4543	50.9571	43.5914
	VAVC70	107.673	79.6196	47.325	36.9103	43.612	39.0094
	DNA90	110.849	86.6998	37.7569	32.6424	56.4028	46.4669
	ISD45	91.7774	68.3786	29.0239	23.9224	32.365	29.9938
	IFNB1	WT		KO-1		KO-2
	Mock	1.11164	0.88833	1.03409	0.66366	0.728788	0.620937
	HSV120	483.45	387.94	120.876	97.1582	141.448	105.568
	VAVC70	366.084	241.567	115.944	85.0072	90.0265	76.8879
	DNA90	503.99	320.388	85.1204	64.0862	97.8344	79.4696
	ISD45	237.116	158.144	50.3061	37.9101	47.0285	41.6588
	IFNB1	WT		KO-1
	Mock	1.41051	0.588441	0.931156	0.731079
	polyIC	230.84	184.123	209.427	187.439
	CXCL10	WT		KO-1
	Mock	1.24023	0.759768	0.301589	0.173798
	polyIC	17.3301	14.429	19.2236	14.6854

## Sheet: Fig1c
	Fig1c
		Ifnb	Mock		SeV		VSV		NDV
		WT	0.896933	1.10307	4401.38	4829.7	22351.2	25247.7	97.5269	104.361
		Irf3-/-	2.12709	2.81223	1958.57	2104.69	12260.1	12696.8	30.721	35.6882
		Irf8-/-	8.18588	8.89044	5356.09	5463.17	19233.6	22586.6	117.472	136.409
		Cxcl10	Mock		SeV		VSV		NDV
		WT	0.914927	1.08507	2144.03	2496.28	588.211	643.782	728.625	798.527
		Irf3-/-	0.339664	0.412003	1456.42	1503.66	145.043	151.907	138.898	161.623
		Irf8-/-	0.72918	0.872154	2849.57	3264.69	479.199	655.759	726.478	1017.86
		Ifnb	Mock		HSV-1		VACV
		WT	0.854242	1.14576	3388.53	3769.87	103.018	104.765
		Irf3-/-	1.98519	2.95413	1133.18	1242.78	21.2409	36.4159
		Irf8-/-	8.03996	9.03636	317.75	340.993	32.9438	37.3954
		Cxcl10	Mock		HSV-1		VACV
		WT	0.879688	1.12031	4732.85	5169.63	385.597	403.637
		Irf3-/-	0.324682	0.426985	2024.84	2365.62	40.263	44.4723
		Irf8-/-	0.699569	0.901765	1771.97	1987.15	51.5137	63.7322

## Sheet: Fig1d
	Fig1d
		WT		Irf3-/-		Irf8-/-
	Mock	1.09677	1.74194	1.25806	1.41935	0.935484	1.25806
	HSV-1	85.2903	61.8065	17.871	18.0323	9.16129	9.48387
	VACV	10.9355	11.9032	2.3871	2.70968	2.87097	3.35484
	Mock	10.9355	10.9355	10.4516	10.4516	11.2581	11.4194
	SeV	28.6774	30.2903	12.5484	13.0323	24.8065	24.8065
	VSV	42.2258	46	18.5161	21.5806	64.1613	56.1613
	NDV	23.8387	28.6774	12.871	13.0323	23.1935	23.3548

## Sheet: Fig1f
	Fig1f
		Ifnb1	Mock		HT-DNA		Poly(I:C)
		WT	1.23453	0.76547	16784	16115.6	3738.45	3135.63
		Irf3-/-	0.375108	0.157358	3578.64	3043.17	2361.2	2064.19
		Irf8-/-	1.75533	0.914634	2778.53	2724.69	3492.46	3286.97
		Cxcl10	Mock		HT-DNA		Poly(I:C)
		WT	1.08686	0.913137	1527.48	1351.35	419.448	343.604
		Irf3-/-	0.17496	0.171696	870.135	741.17	73.0999	64.288
		Irf8-/-	0.162552	0.134086	851.795	784.175	376.274	214.874

## Sheet: Fig1g
	Fig1g
		WT		Irf3-/-		Irf8-/-
	lipo	3.83871	3.51613	2.70968	2.87097	2.70968	2.70968
	HT-DNA	344	358.516	23.5161	23.3548	60.2903	60.129
	poly IC	30.4516	31.0968	10.7742	10.7742	32.0645	31.4194

## Sheet: Fig2a
	Fig2a

## Sheet: Fig2b
	HSV-1	WT	KO
		96	10
		89	15
		85	21

## Sheet: Fig2c
Fig2c
	Ifnb1	Mock		HSV-1
	WT+P	1.55023	0.44977	53.5119	43.6738
	KO+P	0.51345	0.34029	15.1048	9.76536
	KO+I8	2.47209	2.26603	48.2405	41.7038
	KO+T80A	2.58355	2.10849	40.8307	36.8525
	KO+K79E	2.05781	1.48155	60.6256	54.7706
	Cxcl10	Mock		HSV-1
	WT+P	1.60235	1.53644	851.278	744.948
	KO+P	5.5055	4.40914	255.498	207.503
	KO+I8	1.18587	1.01467	881.949	785.164
	KO+T80A	0.32358	0.303265	1101.26	934.348
	KO+K79E	1.28304	1.05418	1162.52	1044.66
	Il12b	Mock		LPS+IFN-g
	WT+P	1.09849	0.90151	357.007	267.826
	KO+P	2.66112	1.50276	31.3222	23.0243
	KO+I8	31.8625	14.7021	648.608	274.407
	KO+T80A	11.2535	7.2491	85.6723	76.2886
	KO+K79E	21.2094	17.6892	135.622	116.815

## Sheet: Fig2d
	Fig2d
	IFN-b	Mock		HSV-1 3h		HSV-1 6h
	WT+P	4.52903	4.52903	27.4323	25.9807	69.8516	66.7871
	KO+P	3.72258	3.72258	6.62581	6.46452	9.85161	9.69032
	KO+IRF8	8.07742	6.46452	15.0129	13.7226	47.271	44.0452
	KO+T80A	8.07742	7.43226	19.0452	17.5936	52.9161	50.1742
	KO+K79E	7.43226	6.62581	17.4323	16.1419	59.6903	55.8194
	IP-10	Mock		HSV-1 3h		HSV-1 6h
	WT+P	-1.0681	-1.785	527.247	516.136	951.262	930.473
	KO+P	0.724014	0.3656	65.957	64.1649	258.072	250.903
	KO+IRF8	22.2294	21.513	367.032	358.43	793.914	774.559
	KO+T80A	53.0538	52.337	353.054	347.677	929.039	911.477
	KO+K79E	20.7957	20.796	375.634	369.183	967.391	953.412

[truncated: 45 more sheets: Fig3b, Fig3c, Fig3d, Fig3e, Fig3f, Fig4a, Fig4b, Fig4c, FIg4d, Fig5a, Fig5b, Fig5c, Fig5d, Fig5e, Fig5f, Fig5g, Fig5h, Fig6b, Fig6c, Fig6d …]
